# Supplementary material for: Design, Synthesis, Biological Evaluation, and Crystallographic Study of Novel Purine Nucleoside Phosphorylase Inhibitors
Source: J Med Chem. 2023 May 3;66(10):6652–81. doi: 10.1021/acs.jmedchem.2c02097 (PMC10226123; doi:10.1021/acs.jmedchem.2c02097)
Supplement: Supplementary file 2 — jm2c02097_si_002.csv [file jm2c02097_si_002.csv]

Compound	Smiles	hPNP IC50 [µM]	MtPNP IC50 [µM]	CCRF-CEM CC50 [µM]	MOLT-4 CC50 [µM]	Jurkat CC50 [µM]
7a	O=C1NC=Nc2c1[nH]cc2Sc1ccccc1	> 10	> 10	11.6	> 10	> 10
7b	Cc(cccc1)c1Sc1c[nH]c2c1N=CNC2=O	> 10	ND**	> 10	ND**	ND**
7c	O=C1NC=Nc2c1[nH]cc2Sc(cccc1)c1Br	> 10	ND**	> 10	ND**	ND**
7d	Oc(cccc1)c1Sc1c[nH]c2c1N=CNC2=O	> 10	0.341	3.93	> 10	> 10
7e	OCc(cccc1)c1Sc1c[nH]c2c1N=CNC2=O	> 10	4.119	> 10	> 10	> 10
7f	O=C1NC=Nc2c1[nH]cc2Sc1cccc(Br)c1	2.73	ND**	> 10	ND**	ND**
13a	OP(COCCSc1c[nH]c2c1N=CNC2=O)(O)=O	1.195	0.644	5.9	0.638	12.99
13b	OP(CCOCCSc1c[nH]c2c1N=CNC2=O)(O)=O	0.494	0.166	0.045	0.093	5.7
18a	OP(Cc(cccc1)c1Sc1c[nH]c2c1N=CNC2=O)(O)=O	0.097	0.176	0.104	0.037	2.11
18b	OP(/C=C/c(cccc1)c1Sc1c[nH]c2c1N=CNC2=O)(O)=O	0.021	0.025	0.026	0.38	0.13
18c	OP(COc(cccc1)c1Sc1c[nH]c2c1N=CNC2=O)(O)=O	0.022	0.031	0.034	0.29	0.189
21	OP(c1cccc(Sc2c[nH]c3c2N=CNC3=O)c1)(O)=O	5.627	10	2.56	1.53	21.8
23	OP(COCc(cccc1)c1Sc1c[nH]c2c1N=CNC2=O)(O)=O	0.071	0.025	0.031	0.045	0.07
45a	Oc1cc(Sc2c[nH]c3c2N=CNC3=O)c(/C=C/P(O)(O)=O)cc1	0.103	0.05	0.013	0.05	0.01
45b	COc1cc(Sc2c[nH]c3c2N=CNC3=O)c(/C=C/P(O)(O)=O)cc1	0.134	0.036	0.094	0.13	0.2
45c	CC(C)Oc1cc(Sc2c[nH]c3c2N=CNC3=O)c(/C=C/P(O)(O)=O)cc1	1.038	0.016	0.92	> 10	> 10
45d	OP(/C=C/c(ccc(Oc(c(F)c(c(F)c1F)F)c1F)c1)c1Sc1c[nH]c2c1N=CNC2=O)(O)=O	1.77	0.029	> 10	> 10	> 10
45e	OP(/C=C/c(ccc(OCc(c(F)c(c(F)c1F)F)c1F)c1)c1Sc1c[nH]c2c1N=CNC2=O)(O)=O	0.831	0.028	1.46	> 10	4.87
45f	Oc(cc1)cc(/C=C/P(O)(O)=O)c1Sc1c[nH]c2c1N=CNC2=O	0.149	0.026	0.118	0.186	0.248
45g	COc(cc1)cc(/C=C/P(O)(O)=O)c1Sc1c[nH]c2c1N=CNC2=O	0.153	0.007	0.035	0.126	0.102
45h	CC(C)Oc(cc1)cc(/C=C/P(O)(O)=O)c1Sc1c[nH]c2c1N=CNC2=O	0.18	0.004	0.033	0.11	0.147
45i	OP(/C=C/c(cc(cc1)Oc(c(F)c(c(F)c2F)F)c2F)c1Sc1c[nH]c2c1N=CNC2=O)(O)=O	0.052	0.007	0.051	0.087	0.121
45j	OP(/C=C/c(cc(cc1)OCc(c(F)c(c(F)c2F)F)c2F)c1Sc1c[nH]c2c1N=CNC2=O)(O)=O	0.251	0.118	0.044	0.327	0.32
45k	Oc1cccc(Sc2c[nH]c3c2N=CNC3=O)c1/C=C/P(O)(O)=O	0.709	0.145	0.23	3.32	1.17
45l	COc1cccc(Sc2c[nH]c3c2N=CNC3=O)c1/C=C/P(O)(O)=O	0.058	0.019	0.019	0.017	0.026
45m	CC(C)Oc1cccc(Sc2c[nH]c3c2N=CNC3=O)c1/C=C/P(O)(O)=O	0.069	0.021	0.033	0.028	0.045
45n	OP(/C=C/c(c(Oc(c(F)c(c(F)c1F)F)c1F)ccc1)c1Sc1c[nH]c2c1N=CNC2=O)(O)=O	0.054	0.012	0.013	0.031	0.042
45o	OP(/C=C/c(c(OCc(c(F)c(c(F)c1F)F)c1F)ccc1)c1Sc1c[nH]c2c1N=CNC2=O)(O)=O	0.049	0.019	0.015	0.013	0.017
45p	OP(/C=C/c(ccc(Br)c1)c1Sc1c[nH]c2c1N=CNC2=O)(O)=O	0.076	0.021	0.012	0.12	0.028
45q	OP(/C=C/c(cc(cc1)Br)c1Sc1c[nH]c2c1N=CNC2=O)(O)=O	0.081	0.03	0.009	0.045	0.03
49a	OP(COc(ccc(F)c1)c1Sc1c[nH]c2c1N=CNC2=O)(O)=O	0.033	0.02	0.018	0.164	0.75
49b	COc1cccc(Sc2c[nH]c3c2N=CNC3=O)c1OCP(O)(O)=O	0.122	0.033	0.55	5.67	13.96
50a	CC(C)OC([C@H](C)NP(COc(cccc1)c1Sc1c[nH]c2c1N=CNC2=O)(Oc1ccccc1)=O)=O	> 10	> 10	0.033	0.535	0.64
50b	CC(C)OC([C@H](Cc1ccccc1)NP(COc(cccc1)c1Sc1c[nH]c2c1N=CNC2=O)(Oc1ccccc1)=O)=O	> 10	> 10	0.036	0.151	0.144
51a	CC(C)OC([C@H](C)NP(COc(cccc1)c1Sc1c[nH]c2c1N=CNC2=O)(N[C@@H](C)C(OC(C)C)=O)=O)=O	> 10	> 10	0.565	0.543	1.2
51b	CC(C)OC([C@H](Cc1ccccc1)NP(COc(cccc1)c1Sc1c[nH]c2c1N=CNC2=O)(N[C@@H](Cc1ccccc1)C(OC(C)C)=O)=O)=O	> 10	> 10	ND**	ND**	ND**
Forodesine	OC[C@H]([C@@H](C1O)O)N[C@H]1C1C(N=CNC2=O)=C2N=C1	0.057	0.042	0.003	0.004	0.003
